# Supplementary material for: Novel 9-Methylanthracene Derivatives as p53 Activators for the Treatment of Glioblastoma Multiforme
Source: Molecules. 2024 May 19;29(10):2396. doi: 10.3390/molecules29102396 (PMC11123991; doi:10.3390/molecules29102396)
Supplement: Supplementary file 1 [file molecules-29-02396-s001.zip]

Archive with 1 entries (1 files):
- molecules-2958951-supplementary.pdf
